# Supplementary material for: Association of Job Satisfaction, Intention to Stay, Organizational Commitment, and General Self-Efficacy Among Clinical Nurses in Riyadh, Saudi Arabia
Source: Behav Sci (Basel). 2024 Nov 28;14(12):1140. doi: 10.3390/bs14121140 (PMC11673037; doi:10.3390/bs14121140)
Supplement: Supplementary file 1 [file behavsci-14-01140-s001.zip]

Archive with 1 entries (1 files):
- behavsci-3253137-supplementary.pdf
